# Supplementary material for: Obesity-Related Brain Cholinergic System Impairment in High-Fat-Diet-Fed Rats
Source: Nutrients. 2022 Mar 15;14(6):1243. doi: 10.3390/nu14061243 (PMC8948807; doi:10.3390/nu14061243)
Supplement: Supplementary file 1 [file nutrients-14-01243-s001.zip]

Archive with 1 entries (1 files):
- nutrients-1594198-supplementary.pdf
